# Supplementary material for: Generation of CRISPR-Cas9-mediated knockin mutant models in mice and MEFs for studies of polymorphism in clock genes
Source: Sci Rep. 2023 May 19;13:8109. doi: 10.1038/s41598-023-35203-7 (PMC10198968; doi:10.1038/s41598-023-35203-7)
Supplement: Supplementary file 1 — Supplementary Information. [file 41598_2023_35203_MOESM1_ESM.xlsx]

## Sheet: Raw data for std curve
Table1: Standard curve (Figure 3a and Figure 3b)
Sample	Target	Conc(copies/µL)	Copies/20µLWell	Accepted Droplets	Positives	Negatives
#127 WT 4500 copy #6 P1W448E Homo 500 copy	mPer1W448E	21.0016	420.031	17920	212	17708
#127 WT 4500 copy #6 P1W448E Homo 500 copy	mRPP30	259.552	5191.04	17920	2451	15469
#127 WT 4500 copy #6 P1W448E Homo 500 copy	mPer1W448E	20.7752	415.504	17516	205	17311
#127 WT 4500 copy #6 P1W448E Homo 500 copy	mRPP30	244.127	4882.54	17516	2263	15253
#127 WT 4900 copy #6 P1W448E Homo 100 copy	mPer1W448E	5.1841	103.682	18409	54	18355
#127 WT 4900 copy #6 P1W448E Homo 100 copy	mRPP30	234.535	4690.69	18409	2291	16118
#127 WT 4900 copy #6 P1W448E Homo 100 copy	mPer1W448E	4.47623	89.5247	18158	46	18112
#127 WT 4900 copy #6 P1W448E Homo 100 copy	mRPP30	236.227	4724.54	18158	2275	15883
#127 WT 4980 copy #6 P1W448E Homo 20 copy	mPer1W448E	1.02189	20.4378	14973	13	14960
#127 WT 4980 copy #6 P1W448E Homo 20 copy	mRPP30	258.247	5164.95	14973	2951	12022
#127 WT 4980 copy #6 P1W448E Homo 20 copy	mPer1W448E	0.771751	15.435	18297	8	18289
#127 WT 4980 copy #6 P1W448E Homo 20 copy	mRPP30	218.845	4376.91	18297	2134	16163
#127 WT 5000 copy	mPer1W448E	No Call		18468	0	18468
#127 WT 5000 copy	mRPP30	239.306	4786.12	18468	2342	16126
#127 WT 5000 copy	mPer1W448E	No Call		17825	0	17825
#127 WT 5000 copy	mRPP30	235.177	4703.54	17825	2224	15601
Sample	Target	Conc(copies/µL)	Copies/20µLWell	Accepted Droplets	Positives	Negatives
#127 WT gdna 4000 copy #103 P2W419E Het 1000 copy	mPer2W419E	25.4959	509.919	16699	358	16341
#127 WT gdna 4000 copy #103 P2W419E Het 1000 copy	mRPP30	246.967	4939.35	16699	2680	14019
#127 WT gdna 4000 copy #103 P2W419E Het 1000 copy	mPer2W419E	26.1844	523.689	17037	375	16662
#127 WT gdna 4000 copy #103 P2W419E Het 1000 copy	mRPP30	237.597	4751.95	17037	2639	14398
#127 WT gdna 4800 copy #103 P2W419E Het 200 copy	mPer2W419E	5.57299	111.46	16505	78	16427
#127 WT gdna 4800 copy #103 P2W419E Het 200 copy	mRPP30	252.572	5051.44	16505	2201	14304
#127 WT gdna 4800 copy #103 P2W419E Het 200 copy	mPer2W419E	4.95685	99.1369	16649	70	16579
#127 WT gdna 4800 copy #103 P2W419E Het 200 copy	mRPP30	235.871	4717.42	16649	2083	14566
#127 WT gdna 4960 copy #103 P2W419E Het 40 copy	mPer2W419E	1.05801	21.1603	14462	13	14449
#127 WT gdna 4960 copy #103 P2W419E Het 40 copy	mRPP30	243.418	4868.37	14462	2703	11759
#127 WT gdna 4960 copy #103 P2W419E Het 40 copy	mPer2W419E	1.279	25.5801	16566	18	16548
#127 WT gdna 4960 copy #103 P2W419E Het 40 copy	mRPP30	237.82	4756.41	16566	3032	13534
#127 WT 5000 copy	mPer2W419E	No Call		15540	0	15540
#127 WT 5000 copy	mRPP30	237.786	4755.73	15540	1959	13581
#127 WT 5000 copy	mPer2W419E	No Call		16415	0	16415
#127 WT 5000 copy	mRPP30	240.457	4809.14	16415	2091	14324

## Sheet: Raw data for Founder ddPCR
Table2: Founder genotyping (Figure 3c , 3d, and 3e)
Sample	Target	Conc(copies/µL)	Copies/20µLWell	Accepted Droplets	Positives	Negatives
#6 P1W448E Homo 5000 copy	mPer1W448E	228.371	4567.42	17923	3162	14761
#6 P1W448E Homo 5000 copy	mRPP30	232.399	4647.98	17923	3213	14710
#6 P1W448E Homo 5000 copy	mPer1W448E	217.523	4350.45	14273	2409	11864
#6 P1W448E Homo 5000 copy	mRPP30	222.193	4443.87	14273	2456	11817
#6 P1W448E Homo 5000 copy	mPer1W448E	223.052	4461.03	15270	2637	12633
#6 P1W448E Homo 5000 copy	mRPP30	228.917	4578.34	15270	2700	12570
#34 P1W448E Het 5000 copy	mPer1W448E	129.176	2583.51	13649	1419	12230
#34 P1W448E Het 5000 copy	mRPP30	238.683	4773.66	13649	2506	11143
#34 P1W448E Het 5000 copy	mPer1W448E	121.464	2429.28	17524	1719	15805
#34 P1W448E Het 5000 copy	mRPP30	240.809	4816.17	17524	3244	14280
#34 P1W448E Het 5000 copy	mPer1W448E	119.071	2381.42	14388	1385	13003
#34 P1W448E Het 5000 copy	mRPP30	221.971	4439.42	14388	2474	11914
#6 P1W448E Homo 5000 copy	mPer1W448 (wt)	No Call		16282	0	16282
#6 P1W448E Homo 5000 copy	mRPP30	221.621	4432.42	16282	2796	13486
#6 P1W448E Homo 5000 copy	mPer1W448E	207.578	4151.56	14723	2381	12342
#6 P1W448E Homo 5000 copy	mRPP30	222.881	4457.63	14723	2541	12182
#6 P1W448E Homo 5000 copy	mPer1W448E	216.197	4323.94	16352	2745	13607
#6 P1W448E Homo 5000 copy	mRPP30	223.38	4467.6	16352	2828	13524
#34 P1W448E Het 5000 copy	mPer1W448E	106.926	2138.53	15552	1351	14201
#34 P1W448E Het 5000 copy	mRPP30	218.473	4369.46	15552	2636	12916
#34 P1W448E Het 5000 copy	mPer1W448E	119.155	2383.11	14292	1377	12915
#34 P1W448E Het 5000 copy	mRPP30	229.984	4599.67	14292	2538	11754
#103 P2W419E Het 5000 copy	mPer2W419E	127.988	2559.76	13829	1426	12403
#103 P2W419E Het 5000 copy	mRPP30	246.637	4932.73	13829	2615	11214
#103 P2W419E Het 5000 copy	mPer2W419E	117.709	2354.18	15829	1507	14322
#103 P2W419E Het 5000 copy	mRPP30	235.932	4718.65	15829	2876	12953
#103 P2W419E Het 5000 copy	mPer2W419E	122.112	2442.24	12734	1255	11479
#103 P2W419E Het 5000 copy	mRPP30	240.447	4808.94	12734	2354	10380
#103 P2W419E Het 5000 copy	mPer2W419E	133.217	2664.35	16928	1812	15116
#103 P2W419E Het 5000 copy	mRPP30	248.551	4971.01	16928	3224	13704
#103 P2W419E Het 5000 copy	mPer2W419E	128.453	2569.06	13733	1420	12313
#103 P2W419E Het 5000 copy	mRPP30	249.536	4990.73	13733	2625	11108
#103 P2W419E Het 5000 copy	mPer2w419 (wt)	No Call		15293	0	15293
#103 P2W419E Het 5000 copy	mRPP30	2146.54	42930.7	15293	12826	2467
#106 P2W419E Het 5000 copy	mPer2W419E	126.311	2526.22	14482	1474	13008
#106 P2W419E Het 5000 copy	mRPP30	243.483	4869.65	14482	2707	11775
#106 P2W419E Het 5000 copy	mPer2W419E	121.816	2436.31	15932	1567	14365
#106 P2W419E Het 5000 copy	mRPP30	227.272	4545.45	15932	2799	13133
#106 P2W419E Het 5000 copy	mPer2W419E	119.388	2387.76	17332	1673	15659
#106 P2W419E Het 5000 copy	mRPP30	229.536	4590.72	17332	3072	14260
#106 P2W419E Het 5000 copy	mPer2W419E	121.671	2433.42	12352	1214	11138
#106 P2W419E Het 5000 copy	mRPP30	242.651	4853.02	12352	2302	10050
#106 P2W419E Het 5000 copy	mPer2W419E	131.827	2636.53	14728	1561	13167
#106 P2W419E Het 5000 copy	mRPP30	242.947	4858.94	14728	2748	11980
#106 P2W419E Het 5000 copy	mPer2W419E	No Call		13892	0	13892
#106 P2W419E Het 5000 copy	mRPP30	219.469	4389.39	13892	2364	11528
#127 wt 5000 copy	mPer2w419 (wt)	214.162	4283.24	14928	2484	12444
#127 wt 5000 copy	mRPP30	241.646	4832.91	14928	2772	12156
#127 wt 5000 copy	mPer2W419E	No Call		15221	0	15221
#127 wt 5000 copy	mRPP30	234.966	4699.33	15221	2756	12465

## Sheet: Raw data for MEF FACS bulk
Table3: MEF FACS bulk sorting (Figure 4a, 4b and 4e)
Sample	Target	Conc(copies/µL)	Copies/20µLWell	Accepted Droplets	Positives	Negatives
MEF P1 w448e FACS 5000 copy	mPer1W448E	8.67516	173.503	17395	128	17267
MEF P1 w448e FACS 5000 copy	mRPP30	282.377	5647.53	17395	3712	13683
MEF P1 w448e FACS 5000 copy	mPer1W448E	8.5652	171.304	13872	101	13771
MEF P1 w448e FACS 5000 copy	mRPP30	266.367	5327.33	13872	2811	11061
MEF P1 w448e FACS 5000 copy	mPer1W448E	7.68119	153.624	14922	97	14825
MEF P1 w448e FACS 5000 copy	mRPP30	273.064	5461.28	14922	3091	11831
MEF P2 w419e FACS 5000 copy	mPer2W419E	14.1612	283.224	14382	172	14210
MEF P2 w419e FACS 5000 copy	mRPP30	277.012	5540.24	14382	3017	11365
MEF P2 w419e FACS 5000 copy	mPer2W419E	15.6092	312.183	14211	187	14024
MEF P2 w419e FACS 5000 copy	mRPP30	258.82	5176.39	14211	2806	11405
MEF P2 w419e FACS 5000 copy	mPer2W419E	15.0562	301.123	15723	200	15523
MEF P2 w419e FACS 5000 copy	mRPP30	269.009	5380.18	15723	3214	12509
#6 P1W448E Homo 5000 copy	mRPP30	233.448	4668.96	13343	2402	10941
#6 P1W448E Homo 5000 copy	mPer1W448E	236.432	4728.64	13343	2429	10914
MEF P1 w448e FACS sgRNA 300ng + repair template 900ng 5000 copy	mRPP30	0.240521	4.81043	13874	3	13871
MEF P1 w448e FACS sgRNA 300ng + repair template 900ng 5000 copy	mPer1W448E	250.89	5017.79	13874	2665	11209
MEF P1 w448e FACS sgRNA 600ng + repair template 600ng 5000 copy	mRPP30	0.468021	9.36043	13198	5	13193
MEF P1 w448e FACS sgRNA 600ng + repair template 600ng 5000 copy	mPer1W448E	237.339	4746.79	13198	2411	10787
MEF P1 w448e FACS sgRNA 900ng + repair template 300ng 5000 copy	mRPP30	5.28982	105.796	12518	56	12462
MEF P1 w448e FACS sgRNA 900ng + repair template 300ng 5000 copy	mPer1W448E	247.582	4951.64	12518	2376	10142

## Sheet: Raw data fo F1 ddPCR
Table 4: F1 genotyping (Supplementary Figure S3b)
Sample	Target	Conc(copies/µL)	Copies/20µLWell	Accepted Droplets	Positives	Negatives
P2 W419 #400 large del/+ 5000 copy	mPer2W419E	No Call		15697	0	15697
P2 W419 #400 large del/+ 5000 copy	mRPP30	236.031	4720.62	15697	2853	12844
P2 W419 #400 large del/+ 5000 copy	mPer2w419 (wt)	116.323	2326.46	14629	1377	13252
P2 W419 #400 large del/+ 5000 copy	mRPP30	241.613	4832.26	14629	2716	11913
P2 W419 #232 W419E/+ 5000 copy	mPer2W419E	113.857	2277.14	17927	1654	16273
P2 W419 #232 W419E/+ 5000 copy	mRPP30	236.642	4732.84	17927	3266	14661
P2 W419 #232 W419E/+ 5000 copy	mPer2w419 (wt)	117.26	2345.21	16547	1570	14977
P2 W419 #232 W419E/+ 5000 copy	mRPP30	240.594	4811.88	16547	3060	13487
P2 W419 #402 W419E/W419E 5000 copy	mPer2W419E	243.286	4865.73	14849	2774	12075
P2 W419 #402 W419E/W419E 5000 copy	mRPP30	247.286	4945.73	14849	2815	12034

## Sheet: DECODR vs TA cloning
Table5 : DECODR vs TA cloning (mPer1 F0 tail)
			DECODR		TA cloning		agreed	in-frame mutation		KI
eartag	Ple1 cut	Sanger	Allele 1	Allele 2	Allele 1	Allele 2		ref seq: wt	in-frame mutation
5	No	mixed	9bp del	5bp del	9bp del	5bp del	yes	WAGFVHPWSRKVAFVLGRHK	WAGFVH - - - RKVAFVLGRHK
13	Partial cut	mixed	W448E	60bp del	W448E	60bp del	yes	LAGQPFDHSPIRFCARNGEYVTMDTSWAGFVHPWSRKVAFVLGRHKVRTAP	LAGQPFDHSPIRFCAR - - - - - - - - - - - - - - - - - - - - KVAFVLGRHKVRTAP	WAGFVHPESRKVAFVLGRHK
16	No	mixed	14bp del	72bp del	14bp del	72bp del	yes	LAGQPFDHSPIRFCARNGEYVTMDTSWAGFVHPWSRKVAFVLGRHKVRTAP	LAGQPFDHSPIR - - - - - - - - - - - - - - - - - - - - - - - - KVAFVLGRHKVRTAP
29	Partial cut	mixed	W448E	7bp del, 27bp del	W448E	27bp del	no	WAGFVHPWSRKVAFVLGRHK	- - - - - - - - - CKVAFVLGRHK	WAGFVHPESRKVAFVLGRHK
31	No	mixed	27bp del	7bp del	27bp del	7bp del	yes	WAGFVHPWSRKVAFVLGRHK	- - - - - - - - - RKVAFVLGRHK
34	Partial cut	mixed	14bp del	W448E	14bp del	W448E	yes	WAGFVHPWSRKVAFVLGRHK		WAGFVHPESRKVAFVLGRHK
35	No	mixed	9bp del	1bp del	9bp del	1bp del	yes	WAGFVHPWSRKVAFVLGRHK	WAGFVHPW - - - VAFVLGRHK
53	No	mixed	3bp del	8bp del	3bp del	8bp del	yes	WAGFVHPWSRKVAFVLGRHK	WAGFVHPWS - KVAFVLGRHK
Table6 : DECODR vs TA cloning (mPer2 F0 tail)
			DECODR		TA cloning			in-frame mutation		KI
eartag	Ava1 cut	Sanger	Allele 1	Allele 2	Allele 1	Allele 2		ref seq: wt	in-frame mutation
87	No	mixed	wt	30bp del	wt	30bp del	yes	ITLDTSWSSFINPWSRKISFIIGRH	ITLDTSWSSFI - - - - - - - - - - IGRH
94	No	mixed	190bp del	18bp del	190bp del	18bp del	yes	ITLDTSWSSFINPWSRKISFIIGRH	ITLDTSW - - - - - - WSRKISFIIGRH
97	Partial cut	mixed	wt	W419E	wt	W419E	yes	ITLDTSWSSFINPWSRKISFIIGRH		ITLDTSWSSFINPESRKISFIIGRH
100	Partial cut	mixed	W419E	21bp del	W419E	21bp del	yes	ITLDTSWSSFINPWSRKISFIIGRH	ITLDTSWS - - - - - - - RKISFIIGRH	ITLDTSWSSFINPESRKISFIIGRH
102	Partial cut	mixed	W419E	1bp del	W419E	1bp del	yes	ITLDTSWSSFINPWSRKISFIIGRH		ITLDTSWSSFINPESRKISFIIGRH
141	No	mixed	21bp del	1bp del	20bp del	1bp del	no
162	Partial cut	mixed	W419E	30bp del	W419E	30bp del	yes	ITLDTSWSSFINPWSRKISFIIGRH	ITLDTSWSSFI - - - - - - - - - - IGRH	ITLDTSWSSFINPESRKISFIIGRH
165	No	mixed	wt	3bp del	wt	3bp del	yes	ITLDTSWSSFINPWSRKISFIIGRH	ITLDTSWSSFI - PWSRKISFIIGRH
166	No	mixed	wt	27bp del	wt	27bp del	yes	ITLDTSWSSFINPWSRKISFIIGRH	ITLDTS - - - - - - - - - RKISFIIGRH
167	No	mixed	wt	21bp del	wt	21bp del	yes	ITLDTSWSSFINPWSRKISFIIGRH	ITLDTSWS - - - - - - - RKISFIIGRH
170	No	mixed	18bp del	81bp del	18bp del	81bp del	yes	ITLDTSWSSFINPWSRKISFIIGRH	ITLDTSWSS - - - - - - RKISFIIGRH
	Mutated amino acids due to in-frame deletions and KI mutations are underlined in translated AA sequence.

## Sheet: dPCR checklist for guidelines
Table 7: dPCR Checklist
